# Supplementary material for: Evidence of association between Nucleosome Occupancy and the Evolution of Transcription Factor Binding Sites in Yeast
Source: BMC Evol Biol. 2011 May 31;11:150. doi: 10.1186/1471-2148-11-150 (PMC3124427; doi:10.1186/1471-2148-11-150)
Supplement: Additional file 1 — Table S1. The list of orthologs and S. cerevisiae specific genes used in this study. [file 1471-2148-11-150-S1.XLSX]

## Sheet: Sheet1
Orthologus genes	S. cerevisiae specific genes
YAL003W	YAR020C
YAL005C	YBR016W
YAL012W	YBR182C
YAL017W	YBR295W
YAL018C	YCL005W
YAL022C	YCR023C
YAL023C	YDL223C
YAL024C	YDL243C
YAL025C	YDR031W
YAL026C	YDR034C
YAL028W	YDR034C-A
YAL029C	YDR055W
YAL030W	YDR451C
YAL031C	YDR461W
YAL033W	YEL070W
YAL034C	YER044C
YAL038W	YER044C-A
YAL039C	YER045C
YAL040C	YER189W
YAL041W	YFL020C
YAL042W	YFL056C
YAL043C	YFL062W
YAL044C	YFR055W
YAL053W	YGL053W
YAL054C	YGL104C
YAL060W	YGL179C
YAL062W	YGR071C
YAR007C	YGR232W
YAR008W	YGR238C
YAR014C	YHL044W
YAR015W	YHL046C
YAR018C	YHR053C
YAR050W	YIL088C
YBL002W	YIL113W
YBL003C	YIL164C
YBL004W	YIR013C
YBL006C	YIR039C
YBL007C	YJL151C
YBL011W	YJL185C
YBL013W	YJR025C
YBL014C	YJR078W
YBL015W	YJR110W
YBL016W	YJR154W
YBL017C	YKL071W
YBL018C	YKL163W
YBL022C	YKL198C
YBL023C	YKR015C
YBL026W	YLL025W
YBL027W	YLL060C
YBL028C	YLL063C
YBL030C	YLR011W
YBL032W	YLR013W
YBL033C	YLR254C
YBL035C	YMR019W
YBL036C	YMR136W
YBL038W	YMR195W
YBL039C	YNL038W
YBL041W	YNL093W
YBL042C	YNL145W
YBL043W	YNL208W
YBL045C	YNL335W
YBL056W	YNL336W
YBL057C	YNL339C
YBL058W	YOL017W
YBL061C	YOL028C
YBL063W	YOL109W
YBL064C	YOL161C
YBL075C	YOR045W
YBL076C	YOR388C
YBL079W	YOR394W
YBL080C	YPL153C
YBL081W	YPL250C
YBL082C	YPR065W
YBL087C	YPR186C
YBL092W	YPR196W
YBL093C
YBL095W
YBL097W
YBL099W
YBL102W
YBL103C
YBL104C
YBL106C
YBR007C
YBR009C
YBR010W
YBR011C
YBR015C
YBR023C
YBR024W
YBR025C
YBR029C
YBR030W
YBR033W
YBR037C
YBR038W
YBR039W
YBR040W
YBR041W
YBR044C
YBR046C
YBR047W
YBR048W
YBR049C
YBR053C
YBR057C
YBR060C
YBR066C
YBR068C
YBR069C
YBR070C
YBR071W
YBR073W
YBR077C
YBR078W
YBR080C
YBR081C
YBR082C
YBR084C-A
YBR084W
YBR085C-A
YBR085W
YBR086C
YBR087W
YBR094W
YBR095C
YBR096W
YBR097W
YBR101C
YBR102C
YBR103W
YBR104W
YBR109C
YBR110W
YBR112C
YBR114W
YBR115C
YBR117C
YBR118W
YBR126C
YBR129C
YBR132C
YBR133C
YBR135W
YBR138C
YBR139W
YBR145W
YBR146W
YBR147W
YBR151W
YBR152W
YBR156C
YBR157C
YBR158W
YBR161W
YBR162C
YBR163W
YBR166C
YBR167C
YBR168W
YBR169C
YBR170C
YBR171W
YBR176W
YBR177C
YBR179C
YBR180W
YBR181C
YBR189W
YBR191W
YBR200W
YBR207W
YBR208C
YBR211C
YBR212W
YBR213W
YBR216C
YBR217W
YBR218C
YBR223C
YBR227C
YBR228W
YBR229C
YBR230C
YBR236C
YBR237W
YBR238C
YBR243C
YBR244W
YBR248C
YBR249C
YBR254C
YBR255W
YBR256C
YBR257W
YBR268W
YBR275C
YBR283C
YBR287W
YCL011C
YCL017C
YCL024W
YCL025C
YCL027W
YCL030C
YCL031C
YCL034W
YCL036W
YCL037C
YCL050C
YCL054W
YCL055W
YCL059C
YCL061C
YCL063W
YCL064C
YCL066W
YCL067C
YCR003W
YCR017C
YCR019W
YCR020C-A
YCR026C
YCR028C
YCR032W
YCR039C
YCR042C
YCR053W
YCR061W
YCR065W
YCR067C
YCR068W
YCR075C
YCR082W
YCR088W
YCR089W
YCR090C
YCR092C
YCR093W
YCR094W
YCR096C
YCR098C
YCR102C
YCR105W
YCR106W
YDL003W
YDL004W
YDL005C
YDL006W
YDL007W
YDL010W
YDL012C
YDL013W
YDL017W
YDL018C
YDL019C
YDL020C
YDL022W
YDL030W
YDL035C
YDL044C
YDL045W-A
YDL047W
YDL049C
YDL054C
YDL055C
YDL058W
YDL059C
YDL060W
YDL061C
YDL066W
YDL067C
YDL070W
YDL072C
YDL073W
YDL074C
YDL075W
YDL076C
YDL082W
YDL083C
YDL084W
YDL089W
YDL090C
YDL091C
YDL092W
YDL095W
YDL097C
YDL101C
YDL105W
YDL106C
YDL115C
YDL116W
YDL117W
YDL119C
YDL120W
YDL121C
YDL122W
YDL124W
YDL125C
YDL126C
YDL127W
YDL128W
YDL129W
YDL130W
YDL133W
YDL135C
YDL136W
YDL137W
YDL140C
YDL141W
YDL142C
YDL143W
YDL144C
YDL145C
YDL147W
YDL148C
YDL149W
YDL155W
YDL161W
YDL164C
YDL168W
YDL171C
YDL173W
YDL174C
YDL176W
YDL177C
YDL179W
YDL180W
YDL181W
YDL182W
YDL186W
YDL188C
YDL189W
YDL190C
YDL191W
YDL192W
YDL193W
YDL198C
YDL204W
YDL205C
YDL206W
YDL208W
YDL209C
YDL212W
YDL213C
YDL215C
YDL224C
YDL225W
YDL226C
YDL236W
YDL237W
YDL238C
YDL239C
YDL240W
YDL245C
YDL246C
YDR003W
YDR011W
YDR019C
YDR023W
YDR025W
YDR027C
YDR035W
YDR036C
YDR037W
YDR040C
YDR041W
YDR043C
YDR046C
YDR047W
YDR050C
YDR054C
YDR064W
YDR065W
YDR067C
YDR068W
YDR071C
YDR072C
YDR077W
YDR078C
YDR079W
YDR084C
YDR085C
YDR089W
YDR090C
YDR091C
YDR092W
YDR093W
YDR097C
YDR107C
YDR108W
YDR111C
YDR113C
YDR115W
YDR125C
YDR126W
YDR127W
YDR129C
YDR130C
YDR132C
YDR135C
YDR137W
YDR141C
YDR144C
YDR145W
YDR147W
YDR148C
YDR150W
YDR151C
YDR152W
YDR155C
YDR156W
YDR158W
YDR164C
YDR165W
YDR169C
YDR171W
YDR173C
YDR174W
YDR179C
YDR179W-A
YDR180W
YDR181C
YDR182W
YDR184C
YDR186C
YDR188W
YDR190C
YDR191W
YDR194C
YDR195W
YDR211W
YDR214W
YDR222W
YDR224C
YDR225W
YDR226W
YDR228C
YDR229W
YDR233C
YDR234W
YDR240C
YDR243C
YDR244W
YDR245W
YDR249C
YDR256C
YDR257C
YDR258C
YDR263C
YDR264C
YDR265W
YDR267C
YDR268W
YDR270W
YDR277C
YDR279W
YDR280W
YDR282C
YDR283C
YDR286C
YDR294C
YDR295C
YDR296W
YDR297W
YDR298C
YDR299W
YDR300C
YDR301W
YDR307W
YDR309C
YDR310C
YDR311W
YDR312W
YDR313C
YDR317W
YDR323C
YDR324C
YDR325W
YDR326C
YDR328C
YDR329C
YDR330W
YDR338C
YDR339C
YDR341C
YDR343C
YDR345C
YDR353W
YDR354W
YDR359C
YDR361C
YDR370C
YDR371W
YDR372C
YDR373W
YDR378C
YDR379W
YDR384C
YDR385W
YDR389W
YDR394W
YDR397C
YDR398W
YDR404C
YDR405W
YDR408C
YDR409W
YDR418W
YDR420W
YDR427W
YDR434W
YDR435C
YDR436W
YDR438W
YDR441C
YDR447C
YDR448W
YDR449C
YDR450W
YDR452W
YDR453C
YDR454C
YDR456W
YDR457W
YDR463W
YDR465C
YDR466W
YDR470C
YDR471W
YDR473C
YDR475C
YDR481C
YDR482C
YDR483W
YDR486C
YDR495C
YDR497C
YDR500C
YDR501W
YDR503C
YDR507C
YDR508C
YDR510W
YDR519W
YDR520C
YDR522C
YDR527W
YDR529C
YDR530C
YDR531W
YDR533C
YDR541C
YEL001C
YEL005C
YEL007W
YEL009C
YEL011W
YEL012W
YEL015W
YEL017W
YEL020W-A
YEL021W
YEL022W
YEL023C
YEL024W
YEL027W
YEL037C
YEL038W
YEL039C
YEL040W
YEL043W
YEL044W
YEL046C
YEL047C
YEL050C
YEL052W
YEL053C
YEL054C
YEL055C
YEL060C
YEL062W
YEL063C
YEL065W
YEL069C
YEL071W
YER002W
YER007C-A
YER012W
YER013W
YER021W
YER025W
YER026C
YER032W
YER036C
YER037W
YER038C
YER040W
YER043C
YER044C
YER048C
YER052C
YER055C
YER056C-A
YER061C
YER068W
YER069W
YER070W
YER071C
YER072W
YER073W
YER074W
YER078C
YER079W
YER081W
YER086W
YER088C
YER089C
YER090W
YER091C
YER092W
YER094C
YER095W
YER099C
YER100W
YER101C
YER102W
YER103W
YER105C
YER106W
YER107C
YER111C
YER112W
YER114C
YER116C
YER117W
YER118C
YER120W
YER122C
YER123W
YER124C
YER125W
YER129W
YER131W
YER133W
YER134C
YER136W
YER141W
YER145C
YER146W
YER147C
YER148W
YER149C
YER150W
YER153C
YER154W
YER155C
YER156C
YER157W
YER158C
YER163C
YER174C
YER175C
YER177W
YER179W
YER185W
YFL004W
YFL005W
YFL008W
YFL009W
YFL010C
YFL011W
YFL016C
YFL018C
YFL021W
YFL022C
YFL023W
YFL024C
YFL025C
YFL026W
YFL027C
YFL028C
YFL031W
YFL033C
YFL034W
YFL037W
YFL038C
YFL039C
YFL041W
YFL042C
YFL047W
YFL048C
YFL053W
YFL054C
YFR003C
YFR004W
YFR007W
YFR010W
YFR015C
YFR018C
YFR019W
YFR023W
YFR024C-A
YFR030W
YFR031C-A
YFR033C
YFR044C
YFR045W
YFR049W
YFR050C
YFR051C
YFR052W
YFR053C
YGL001C
YGL004C
YGL005C
YGL008C
YGL009C
YGL010W
YGL011C
YGL012W
YGL013C
YGL021W
YGL028C
YGL030W
YGL031C
YGL036W
YGL037C
YGL038C
YGL047W
YGL048C
YGL055W
YGL056C
YGL059W
YGL062W
YGL071W
YGL092W
YGL098W
YGL103W
YGL106W
YGL107C
YGL108C
YGL114W
YGL116W
YGL119W
YGL120C
YGL122C
YGL123W
YGL124C
YGL125W
YGL133W
YGL134W
YGL135W
YGL139W
YGL140C
YGL151W
YGL157W
YGL162W
YGL163C
YGL172W
YGL173C
YGL180W
YGL181W
YGL183C
YGL184C
YGL186C
YGL187C
YGL191W
YGL192W
YGL194C
YGL195W
YGL201C
YGL202W
YGL222C
YGL227W
YGL228W
YGL234W
YGL244W
YGL248W
YGL252C
YGL253W
YGL254W
YGL255W
YGR009C
YGR010W
YGR012W
YGR013W
YGR014W
YGR019W
YGR027C
YGR032W
YGR033C
YGR034W
YGR040W
YGR041W
YGR047C
YGR048W
YGR055W
YGR056W
YGR060W
YGR061C
YGR067C
YGR072W
YGR075C
YGR078C
YGR079W
YGR084C
YGR085C
YGR086C
YGR088W
YGR092W
YGR094W
YGR098C
YGR099W
YGR106C
YGR108W
YGR109C
YGR110W
YGR117C
YGR118W
YGR119C
YGR120C
YGR121C
YGR122W
YGR124W
YGR125W
YGR128C
YGR129W
YGR130C
YGR131W
YGR134W
YGR135W
YGR136W
YGR140W
YGR142W
YGR143W
YGR144W
YGR145W
YGR147C
YGR148C
YGR149W
YGR152C
YGR155W
YGR157W
YGR165W
YGR171C
YGR175C
YGR178C
YGR179C
YGR183C
YGR184C
YGR185C
YGR186W
YGR187C
YGR188C
YGR189C
YGR192C
YGR197C
YGR198W
YGR200C
YGR204W
YGR205W
YGR209C
YGR210C
YGR211W
YGR218W
YGR223C
YGR224W
YGR229C
YGR230W
YGR231C
YGR233C
YGR234W
YGR237C
YGR241C
YGR243W
YGR250C
YGR253C
YGR254W
YGR255C
YGR256W
YGR264C
YGR266W
YGR267C
YGR268C
YGR270W
YGR271W
YGR272C
YGR279C
YGR283C
YHL001W
YHL006C
YHL015W
YHL016C
YHL020C
YHL024W
YHL027W
YHL028W
YHL029C
YHL030W
YHL031C
YHL033C
YHL034C
YHL039W
YHL040C
YHL047C
YHR001W
YHR001W-A
YHR002W
YHR005C
YHR007C
YHR008C
YHR018C
YHR019C
YHR020W
YHR021C
YHR022C
YHR023W
YHR024C
YHR025W
YHR028C
YHR029C
YHR030C
YHR031C
YHR032W
YHR033W
YHR037W
YHR039C-A
YHR040W
YHR041C
YHR042W
YHR049W
YHR060W
YHR062C
YHR064C
YHR071W
YHR077C
YHR078W
YHR082C
YHR083W
YHR084W
YHR086W
YHR087W
YHR089C
YHR090C
YHR091C
YHR094C
YHR096C
YHR098C
YHR099W
YHR104W
YHR110W
YHR111W
YHR112C
YHR113W
YHR115C
YHR116W
YHR117W
YHR118C
YHR119W
YHR122W
YHR123W
YHR124W
YHR128W
YHR137W
YHR141C
YHR142W
YHR143W
YHR143W-A
YHR146W
YHR149C
YHR150W
YHR151C
YHR152W
YHR154W
YHR155W
YHR156C
YHR161C
YHR162W
YHR171W
YHR174W
YHR178W
YHR179W
YHR183W
YHR190W
YHR191C
YHR192W
YHR193C
YHR194W
YHR199C
YHR200W
YHR203C
YHR204W
YHR205W
YHR207C
YHR208W
YIL009W
YIL013C
YIL014W
YIL015W
YIL018W
YIL019W
YIL020C
YIL022W
YIL023C
YIL026C
YIL030C
YIL031W
YIL033C
YIL036W
YIL043C
YIL048W
YIL050W
YIL051C
YIL053W
YIL055C
YIL056W
YIL067C
YIL069C
YIL070C
YIL074C
YIL075C
YIL076W
YIL077C
YIL083C
YIL097W
YIL098C
YIL099W
YIL101C
YIL108W
YIL109C
YIL112W
YIL114C
YIL116W
YIL118W
YIL123W
YIL125W
YIL126W
YIL127C
YIL128W
YIL129C
YIL130W
YIL131C
YIL133C
YIL136W
YIL137C
YIL138C
YIL140W
YIL146C
YIL148W
YIL149C
YIL173W
YIR001C
YIR002C
YIR004W
YIR005W
YIR006C
YIR010W
YIR014W
YIR017C
YIR018W
YIR023W
YIR024C
YIR025W
YIR026C
YIR028W
YIR031C
YIR033W
YIR034C
YIR035C
YJL001W
YJL002C
YJL006C
YJL008C
YJL011C
YJL012C
YJL023C
YJL029C
YJL034W
YJL035C
YJL042W
YJL045W
YJL048C
YJL049W
YJL051W
YJL052W
YJL060W
YJL062W
YJL063C
YJL068C
YJL071W
YJL072C
YJL073W
YJL074C
YJL079C
YJL080C
YJL082W
YJL085W
YJL088W
YJL089W
YJL090C
YJL092W
YJL093C
YJL098W
YJL101C
YJL102W
YJL103C
YJL105W
YJL106W
YJL109C
YJL110C
YJL111W
YJL115W
YJL117W
YJL130C
YJL133W
YJL134W
YJL136C
YJL140W
YJL141C
YJL145W
YJL148W
YJL149W
YJL153C
YJL157C
YJL159W
YJL162C
YJL163C
YJL164C
YJL166W
YJL167W
YJL168C
YJL171C
YJL172W
YJL173C
YJL174W
YJL176C
YJL177W
YJL178C
YJL183W
YJL184W
YJL186W
YJL187C
YJL190C
YJL191W
YJL192C
YJL194W
YJL200C
YJL201W
YJL210W
YJL218W
YJL219W
YJR003C
YJR006W
YJR007W
YJR009C
YJR010W
YJR016C
YJR030C
YJR043C
YJR044C
YJR045C
YJR046W
YJR047C
YJR048W
YJR049C
YJR050W
YJR054W
YJR058C
YJR059W
YJR060W
YJR061W
YJR062C
YJR063W
YJR077C
YJR082C
YJR084W
YJR085C
YJR086W
YJR090C
YJR091C
YJR092W
YJR093C
YJR095W
YJR097W
YJR098C
YJR099W
YJR100C
YJR102C
YJR103W
YJR104C
YJR105W
YJR109C
YJR111C
YJR112W
YJR116W
YJR117W
YJR119C
YJR122W
YJR123W
YJR127C
YJR132W
YJR133W
YJR137C
YJR138W
YJR140C
YJR141W
YJR145C
YJR148W
YJR158W
YJR159W
YKL001C
YKL002W
YKL003C
YKL004W
YKL006W
YKL007W
YKL008C
YKL009W
YKL010C
YKL014C
YKL015W
YKL016C
YKL019W
YKL020C
YKL025C
YKL026C
YKL028W
YKL029C
YKL035W
YKL039W
YKL040C
YKL049C
YKL051W
YKL052C
YKL054C
YKL058W
YKL059C
YKL060C
YKL062W
YKL063C
YKL069W
YKL072W
YKL078W
YKL081W
YKL082C
YKL085W
YKL086W
YKL087C
YKL095W
YKL096W
YKL101W
YKL103C
YKL104C
YKL106W
YKL109W
YKL110C
YKL112W
YKL113C
YKL120W
YKL124W
YKL135C
YKL142W
YKL143W
YKL144C
YKL145W
YKL146W
YKL148C
YKL150W
YKL151C
YKL152C
YKL157W
YKL164C
YKL167C
YKL172W
YKL179C
YKL180W
YKL182W
YKL185W
YKL186C
YKL189W
YKL190W
YKL191W
YKL192C
YKL195W
YKL196C
YKL209C
YKL210W
YKL211C
YKR003W
YKR009C
YKR011C
YKR013W
YKR016W
YKR026C
YKR029C
YKR030W
YKR038C
YKR039W
YKR042W
YKR043C
YKR052C
YKR054C
YKR055W
YKR056W
YKR059W
YKR061W
YKR066C
YKR067W
YKR068C
YKR069W
YKR071C
YKR075C
YKR076W
YKR079C
YKR080W
YKR081C
YKR082W
YKR092C
YKR093W
YKR094C
YKR095W
YKR097W
YKR099W
YKR105C
YLL004W
YLL005C
YLL008W
YLL009C
YLL010C
YLL011W
YLL015W
YLL019C
YLL024C
YLL026W
YLL027W
YLL029W
YLL033W
YLL034C
YLL039C
YLL040C
YLL043W
YLL045C
YLL048C
YLL051C
YLL054C
YLL058W
YLR001C
YLR022C
YLR023C
YLR024C
YLR025W
YLR027C
YLR029C
YLR034C
YLR038C
YLR044C
YLR047C
YLR048W
YLR050C
YLR054C
YLR055C
YLR056W
YLR057W
YLR058C
YLR059C
YLR060W
YLR064W
YLR074C
YLR075W
YLR081W
YLR084C
YLR089C
YLR090W
YLR092W
YLR094C
YLR095C
YLR096W
YLR103C
YLR104W
YLR105C
YLR109W
YLR110C
YLR113W
YLR114C
YLR115W
YLR121C
YLR130C
YLR131C
YLR136C
YLR137W
YLR141W
YLR142W
YLR149C
YLR152C
YLR153C
YLR166C
YLR167W
YLR168C
YLR170C
YLR179C
YLR180W
YLR183C
YLR185W
YLR187W
YLR193C
YLR194C
YLR205C
YLR206W
YLR207W
YLR209C
YLR210W
YLR212C
YLR213C
YLR216C
YLR220W
YLR222C
YLR223C
YLR228C
YLR229C
YLR241W
YLR257W
YLR258W
YLR259C
YLR260W
YLR262C
YLR263W
YLR274W
YLR275W
YLR277C
YLR286C
YLR287C-A
YLR293C
YLR295C
YLR298C
YLR299W
YLR300W
YLR301W
YLR303W
YLR304C
YLR305C
YLR306W
YLR309C
YLR312W-A
YLR314C
YLR325C
YLR326W
YLR327C
YLR330W
YLR332W
YLR333C
YLR342W
YLR344W
YLR347C
YLR353W
YLR354C
YLR355C
YLR356W
YLR357W
YLR359W
YLR360W
YLR367W
YLR368W
YLR378C
YLR380W
YLR385C
YLR386W
YLR387C
YLR388W
YLR390W-A
YLR396C
YLR397C
YLR399C
YLR406C
YLR407W
YLR409C
YLR410W
YLR421C
YLR422W
YLR430W
YLR436C
YLR437C
YLR438W
YLR439W
YLR447C
YLR448W
YLR451W
YLR452C
YLR454W
YLR460C
YML001W
YML004C
YML007W
YML012W
YML017W
YML018C
YML024W
YML025C
YML026C
YML027W
YML028W
YML041C
YML042W
YML043C
YML046W
YML052W
YML054C
YML056C
YML057W
YML063W
YML064C
YML071C
YML072C
YML073C
YML075C
YML076C
YML081W
YML086C
YML088W
YML091C
YML092C
YML098W
YML099C
YML100W
YML102W
YML103C
YML109W
YML110C
YML111W
YML115C
YML116W
YML119W
YML120C
YML121W
YML123C
YML124C
YML126C
YML129C
YML130C
YMR002W
YMR005W
YMR006C
YMR011W
YMR013C
YMR014W
YMR015C
YMR016C
YMR031C
YMR032W
YMR033W
YMR034C
YMR035W
YMR037C
YMR038C
YMR039C
YMR041C
YMR053C
YMR054W
YMR055C
YMR060C
YMR061W
YMR062C
YMR063W
YMR065W
YMR069W
YMR070W
YMR076C
YMR078C
YMR079W
YMR086W
YMR087W
YMR088C
YMR089C
YMR090W
YMR092C
YMR093W
YMR098C
YMR101C
YMR105C
YMR106C
YMR108W
YMR116C
YMR119W
YMR120C
YMR121C
YMR122W-A
YMR126C
YMR129W
YMR134W
YMR135C
YMR142C
YMR143W
YMR144W
YMR145C
YMR150C
YMR152W
YMR163C
YMR164C
YMR165C
YMR173W
YMR177W
YMR178W
YMR179W
YMR183C
YMR184W
YMR186W
YMR187C
YMR188C
YMR189W
YMR193W
YMR196W
YMR197C
YMR198W
YMR199W
YMR200W
YMR214W
YMR215W
YMR216C
YMR217W
YMR221C
YMR222C
YMR223W
YMR227C
YMR228W
YMR229C
YMR230W
YMR231W
YMR232W
YMR235C
YMR236W
YMR239C
YMR243C
YMR244C-A
YMR246W
YMR251W
YMR255W
YMR257C
YMR258C
YMR260C
YMR261C
YMR262W
YMR265C
YMR266W
YMR279C
YMR280C
YMR281W
YMR290C
YMR291W
YMR292W
YMR296C
YMR297W
YMR300C
YMR301C
YMR305C
YMR306W
YMR307W
YMR308C
YMR315W
YMR318C
YMR319C
YNL001W
YNL002C
YNL004W
YNL005C
YNL006W
YNL007C
YNL009W
YNL014W
YNL016W
YNL027W
YNL029C
YNL030W
YNL031C
YNL036W
YNL037C
YNL039W
YNL040W
YNL041C
YNL047C
YNL050C
YNL053W
YNL055C
YNL056W
YNL058C
YNL059C
YNL063W
YNL064C
YNL065W
YNL066W
YNL069C
YNL071W
YNL073W
YNL074C
YNL077W
YNL078W
YNL079C
YNL080C
YNL085W
YNL087W
YNL090W
YNL091W
YNL094W
YNL095C
YNL096C
YNL100W
YNL102W
YNL103W
YNL104C
YNL106C
YNL111C
YNL112W
YNL113W
YNL115C
YNL116W
YNL117W
YNL118C
YNL119W
YNL121C
YNL122C
YNL124W
YNL125C
YNL129W
YNL130C
YNL134C
YNL135C
YNL141W
YNL142W
YNL144C
YNL154C
YNL155W
YNL156C
YNL161W
YNL162W
YNL163C
YNL169C
YNL172W
YNL176C
YNL178W
YNL183C
YNL189W
YNL192W
YNL193W
YNL194C
YNL212W
YNL213C
YNL216W
YNL218W
YNL219C
YNL220W
YNL221C
YNL231C
YNL232W
YNL234W
YNL238W
YNL240C
YNL241C
YNL243W
YNL244C
YNL250W
YNL251C
YNL255C
YNL256W
YNL257C
YNL258C
YNL260C
YNL262W
YNL263C
YNL267W
YNL268W
YNL271C
YNL272C
YNL273W
YNL274C
YNL277W
YNL279W
YNL280C
YNL281W
YNL283C
YNL284C
YNL287W
YNL289W
YNL298W
YNL301C
YNL302C
YNL306W
YNL307C
YNL309W
YNL311C
YNL312W
YNL313C
YNL321W
YNL322C
YNL326C
YNL327W
YNL328C
YNR001C
YNR006W
YNR009W
YNR010W
YNR011C
YNR012W
YNR013C
YNR016C
YNR017W
YNR018W
YNR029C
YNR030W
YNR037C
YNR038W
YNR039C
YNR040W
YNR041C
YNR043W
YNR046W
YNR049C
YNR050C
YNR051C
YNR054C
YNR060W
YNR070W
YOL004W
YOL005C
YOL006C
YOL011W
YOL018C
YOL020W
YOL021C
YOL023W
YOL026C
YOL027C
YOL030W
YOL031C
YOL036W
YOL038W
YOL039W
YOL040C
YOL042W
YOL043C
YOL058W
YOL059W
YOL060C
YOL064C
YOL068C
YOL076W
YOL077C
YOL081W
YOL084W
YOL092W
YOL100W
YOL104C
YOL105C
YOL113W
YOL114C
YOL115W
YOL116W
YOL117W
YOL119C
YOL121C
YOL122C
YOL123W
YOL124C
YOL125W
YOL126C
YOL127W
YOL135C
YOL136C
YOL137W
YOL138C
YOL140W
YOL144W
YOL145C
YOL151W
YOL156W
YOR007C
YOR018W
YOR019W
YOR021C
YOR027W
YOR028C
YOR042W
YOR047C
YOR048C
YOR049C
YOR052C
YOR054C
YOR056C
YOR057W
YOR058C
YOR064C
YOR065W
YOR066W
YOR074C
YOR075W
YOR084W
YOR086C
YOR092W
YOR093C
YOR095C
YOR096W
YOR098C
YOR099W
YOR100C
YOR101W
YOR107W
YOR108W
YOR116C
YOR117W
YOR119C
YOR120W
YOR122C
YOR128C
YOR130C
YOR136W
YOR138C
YOR140W
YOR143C
YOR148C
YOR149C
YOR150W
YOR151C
YOR153W
YOR157C
YOR158W
YOR162C
YOR163W
YOR164C
YOR165W
YOR173W
YOR174W
YOR178C
YOR187W
YOR201C
YOR202W
YOR204W
YOR205C
YOR206W
YOR221C
YOR222W
YOR223W
YOR226C
YOR227W
YOR230W
YOR234C
YOR236W
YOR239W
YOR246C
YOR259C
YOR260W
YOR261C
YOR262W
YOR267C
YOR269W
YOR270C
YOR271C
YOR272W
YOR274W
YOR287C
YOR290C
YOR291W
YOR292C
YOR293W
YOR299W
YOR306C
YOR310C
YOR311C
YOR312C
YOR317W
YOR319W
YOR326W
YOR327C
YOR328W
YOR330C
YOR332W
YOR335C
YOR336W
YOR337W
YOR338W
YOR342C
YOR344C
YOR348C
YOR349W
YOR353C
YOR354C
YOR355W
YOR356W
YOR357C
YOR358W
YOR367W
YOR368W
YOR369C
YOR372C
YOR373W
YOR375C
YOR378W
YOR381W
YOR384W
YPL005W
YPL012W
YPL013C
[truncated: 153 more rows]
